# Supplementary material for: Downregulation of Peroxidase Activity of Platinum Cube Enables Minute–Time Scale Colorimetric Signaling of Hypoxanthine for Fish Freshness Monitoring
Source: Foods. 2023 Jan 8;12(2):291. doi: 10.3390/foods12020291 (PMC9858192; doi:10.3390/foods12020291)
Supplement: Supplementary file 1 [file foods-12-00291-s001.zip]

Archive with 1 entries (1 files):
- foods-2110514-supplementary.pdf
